# Supplementary material for: Obesity Impairs Cognitive Function with No Effects on Anxiety-like Behaviour in Zebrafish
Source: Int J Mol Sci. 2023 Aug 1;24(15):12316. doi: 10.3390/ijms241512316 (PMC10419065; doi:10.3390/ijms241512316)
Supplement: Supplementary file 1 [file ijms-24-12316-s001.zip]

Archive with 1 entries (1 files):
- ijms-2526924-supplementary.pdf
